# Supplementary material for: Exploratory Metabolomic Analysis Based on Reversed-Phase Liquid Chromatography–Mass Spectrometry to Study an In Vitro Model of Hypoxia-Induced Metabolic Alterations in HK-2 Cells
Source: Int J Mol Sci. 2021 Jul 9;22(14):7399. doi: 10.3390/ijms22147399 (PMC8304667; doi:10.3390/ijms22147399)
Supplement: Supplementary file 1 [file ijms-22-07399-s001.zip]

Archive with 1 entries (1 files):
- ijms-1274485-supplementary.pdf
